# Supplementary material for: Lyophilized Cell-Free Supernatants of Lacticaseibacillus paracasei T0901 Isolated from Fermented Palm Sap Exhibit Antiacne and Antimelanogenic Activities in B16F10 Melanoma Cells
Source: Life (Basel). 2025 Dec 5;15(12):1866. doi: 10.3390/life15121866 (PMC12733966; doi:10.3390/life15121866)
Supplement: Supplementary file 1 [file life-15-01866-s001.zip]

Archive with 1 entries (1 files):
- life-4016747-supplementary.pdf
